# Supplementary material for: Biochemical Profile and In Vitro Therapeutic Properties of Two Euhalophytes, Halocnemum strobilaceum Pall. and Suaeda fruticosa (L.) Forske., Grown in the Sabkha Ecosystem in the Algerian Sahara
Source: Molecules. 2023 Apr 19;28(8):3580. doi: 10.3390/molecules28083580 (PMC10141351; doi:10.3390/molecules28083580)
Supplement: Supplementary file 1 [file molecules-28-03580-s001.zip]

Archive with 1 entries (1 files):
- molecules-2322542-supplementary.pdf
